# Supplementary material for: Occurrence of Total and Proteinase K-Resistant Alpha-Synuclein in Glioblastoma Cells Depends on mTOR Activity
Source: Cancers (Basel). 2022 Mar 8;14(6):1382. doi: 10.3390/cancers14061382 (PMC8946689; doi:10.3390/cancers14061382)
Supplement: Supplementary file 1 [file cancers-14-01382-s001.zip]

Archive with 1 entries (1 files):
- cancers-1573405-supplementary.pdf
